# Supplementary material for: The Structure of an LIM-Only Protein 4 (LMO4) and Deformed Epidermal Autoregulatory Factor-1 (DEAF1) Complex Reveals a Common Mode of Binding to LMO4
Source: PLoS One. 2014 Oct 13;9(10):e109108. doi: 10.1371/journal.pone.0109108 (PMC4195752; doi:10.1371/journal.pone.0109108)
Supplement: File S1 — Zinc patch files for NMR structure determination in ARIA of the LIM2 domain from LMO4. This zip file includes 8 compressed files: Zinc.param, wellordered.imp, topzinc.pro, topallhdg5.3_thz.pro, run.cns, generate_template.ino, generate_ion1.2.inp, and zinc.pdb. (ZIP) [file pone.0109108.s001.zip › run.cns]

!$Revision: 2.10 $
!$Date: 2002/07/23 16:19:27 $
!$RCSfile: run.cns,v $


module(
spectrum;
iteration;
filenames;
spectra;
data;
iterations;
saprotocol;
refine;
relax;
toppar; 
analysis;
)

{+ file: run.cns +}
{+ description: The file run.cns contains all necessary information to run ARIA.
ARIA automatically sets the default values.
Please change the values for the mixing time, rotation 
correlation time and spectrometer frequency for the spin diffusion correction.
For the large CNS log files, you should use a temporary directory. version 1.2 +}
{+ authors: Jens Linge, Michael Nilges +}

set message off echo off end

! Please cite the following references when using this protocol: 
{+ reference: M. Nilges (1995) Calculation of protein structures with ambiguous distance restraints. Automated assignment of ambiguous NOE crosspeaks and disulphide connectivities. J. Mol. Biol. 245, 645-660 +}
{+ reference: M. Nilges and Sean O'Donoghue (1998) Ambiguous NOEs and automated NOE assignment. Prog. NMR Spect. 32, 107-139 +}
{+ reference: J.P. Linge and M. Nilges (1999) Influence of non-bonded parameters on the quality of NMR structures: a new force-field for NMR structure calculation. J. Biomol. NMR 13, 51-59 +}
{+ reference:        J.P. Linge (2001) New methods for automated NOE assignment and NMR structure calculation. Book on Demand Verlag        ISBN: 383111482X  +}
{+ reference:        J.P. Linge, S.I. O'Donoghue and M. Nilges (2001). Assigning Ambiguous NOEs with ARIA. 
       Methods in Enzymology, 339, 71-90. +}

{- Guidelines for using this file:
   - all strings must be quoted by double-quotes
   - logical variables (true/false) are not quoted
   - do not remove any evaluate statements from the file
   - pathnames should not exceed 80 characters -}
{- begin block parameter definition -} define(

{======================= filenames =========================}
{*  the name of your current project *}
{===>} fileroot="DIC4"; 

{* RUN directory *}
{*  the absolute path of your current run, e.g. /home/linge/werner/run3 *}
{===>} run_dir="/scratch_nmr/soumya/aria/DIC4/run1"; 

{* molecular topology files (mtf) *}
{* will be generated by ARIA from the sequence / add other mtf files here *}
{===>} structure="DIC4.psf"; 
{===>} structure_2=""; 
{===>} structure_3=""; 
{===>} structure_4=""; 
{===>} structure_5=""; 

{* PDB or sequence (3-letter code) file*}
{+ choice: "PDB" "sequence" +}
{===>} pdb_or_sequence="sequence"; 
{===>} prot_coor_1="DIC4.seq"; 


{* new segment id (segid) *}
{* will appear in the pdb files, must have 4 digits, leave it blank if you don't want one *}
{===>} prot_segid_1=""; 

{* Atomname nomenclature *}
{* set true if you have IUPAC (e.g. LEU HB2 and HB3 and not HB2 and HB1) data (e.g. from XEASY) *}
{+ choice: true false +}
{===>} xplortodiana=true; 


{* ARIA directory *}
{*  the absolute path of the ARIA program files *}
{===>} aria_dir="/programs/nmr/common/aria/aria1.2-dani"; 

{* Logfile directory *}
{* specify a directory for the large CNS log files *}
{===>} temptrash_dir="/scratch_nmr/soumya/aria/DIC4/run1"; 

{=========================== disulphide bonds ==============================}

{* number of disulphide bridges *}
{* set to zero if none are present *}
{===>} ss_bridge=0; 

{* unambiguous or ambiguous disulphide bridges *}
{* default: unambiguous *}
{+ choice: "unambiguous" "ambiguous" +}
{===>} ss_ambigunambig="unambiguous"; 


{* repeat the four lines for each disulfide bond *}
{* first pair of entries are the resid and segid of the first cysteine *}
{* second pair of entries are the resid id and segid of the second cysteine *}
{===>}
 ss_i_resid_1=11;
 ss_i_segid_1="";
 ss_j_resid_1=22;
 ss_j_segid_1="";
 
 ss_i_resid_2=33;
 ss_i_segid_2="";
 ss_j_resid_2=44;
 ss_j_segid_2="";
 
 ss_i_resid_3=55;
 ss_i_segid_3="";
 ss_j_resid_3=66;
 ss_j_segid_3="";
 
 ss_i_resid_4=77;
 ss_i_segid_4="";
 ss_j_resid_4=88;
 ss_j_segid_4="";
 
 ss_i_resid_5=99;
 ss_i_segid_5="";
 ss_j_resid_5=01;
 ss_j_segid_5="";
 
 {<===}

{=========================== histidine patches ==============================}
{* Patch to change doubly protonated HIS to singly protonated histidine (HD1) *}
{* just give the residue number of the histidines for the HISD patch, set them to zero if you don't want them *}
{+ table: rows=2 "residue" "segid" cols=10 "1" "2" "3" "4" "5" "6" "7" "8" "9" "10" +}
{===>} hisd_resid_1=0; 
{===>} hisd_resid_2=0; 
{===>} hisd_resid_3=0; 
{===>} hisd_resid_4=0; 
{===>} hisd_resid_5=0; 
{===>} hisd_resid_6=0; 
{===>} hisd_resid_7=0; 
{===>} hisd_resid_8=0; 
{===>} hisd_resid_9=0; 
{===>} hisd_resid_10=0; 
{===>} hisd_segid_1=""; 
{===>} hisd_segid_2=""; 
{===>} hisd_segid_3=""; 
{===>} hisd_segid_4=""; 
{===>} hisd_segid_5=""; 
{===>} hisd_segid_6=""; 
{===>} hisd_segid_7=""; 
{===>} hisd_segid_8=""; 
{===>} hisd_segid_9=""; 
{===>} hisd_segid_10=""; 

{* Patch to change doubly protonated HIS to singly protonated histidine (HE2) *}
{* just give the residue number of the histidines for the HISE patch, set them to zero if you don't want them *}
{+ table: rows=2 "residue" "segid" cols=10 "1" "2" "3" "4" "5" "6" "7" "8" "9" "10" +}
{===>} hise_resid_1=35; 
{===>} hise_resid_2=55; 
{===>} hise_resid_3=65; 
{===>} hise_resid_4=94; 
{===>} hise_resid_5=0; 
{===>} hise_resid_6=0; 
{===>} hise_resid_7=0; 
{===>} hise_resid_8=0; 
{===>} hise_resid_9=0; 
{===>} hise_resid_10=0; 
{===>} hise_segid_1=""; 
{===>} hise_segid_2=""; 
{===>} hise_segid_3=""; 
{===>} hise_segid_4=""; 
{===>} hise_segid_5=""; 
{===>} hise_segid_6=""; 
{===>} hise_segid_7=""; 
{===>} hise_segid_8=""; 
{===>} hise_segid_9=""; 
{===>} hise_segid_10=""; 

{=========================== zinc finger patches ==============================}
{* Patch for cccc zinc fingers *}
{* just give the residue number of the cysteines for the CCCC patch, set them to zero if you don't want them *}
{* Also specify residue number of zinc atom - must be the same as in zinc.pdb *}
{+ table: rows=2 "CCCC1" "CCCC2" cols=5 "cyss" "cyss" "cyss" "cyss" "zinc" +}
{===>} cccc_resid_1=0; 
{===>} cccc_resid_2=0; 
{===>} cccc_resid_3=0; 
{===>} cccc_resid_4=0; 
{===>} znfn_resid_1=0; 
{===>} cccc_resid_5=0; 
{===>} cccc_resid_6=0; 
{===>} cccc_resid_7=0; 
{===>} cccc_resid_8=0; 
{===>} znfn_resid_3=0; 


{* Patch for ccch/cchc/chcc/hccc zinc fingers *}
{* just give the residue number of the cysteines *}
{* and histidine for the CCHC patch, set them to zero if you don't want them *}
{+ table: rows=4 "CCCH1" "HIS?" "CCCH2" "HIS?" cols=5 "cyss" "cyss" "cyss" "his" "zinc" +}
{===>} cchc_resid_1=13; 
{===>} cchc_resid_2=16; 
{===>} cchc_resid_3=38; 
{===>} cchc_resid_4=35; 
{===>} znfn_resid_2=97; 
{+ choice: cyss cys +} 
{===>} cyss="cyss"; 
{+ choice: cyss cys +}
{===>} cyss="cyss"; 
{+ choice: cyss cys +}
{===>} cyss="cyss"; 
{+ choice: hisd hise +}
{===>} hisde1="hise"; 
{+ choice: zinc no +}
{===>} zinc="zinc"; 
{===>} cchc_resid_5=0; 
{===>} cchc_resid_6=0; 
{===>} cchc_resid_7=0; 
{===>} cchc_resid_8=0; 
{===>} znfn_resid_4=0; 
{+ choice: cyss cys +}
{===>} cyss="cyss"; 
{+ choice: cyss cys +}
{===>} cyss="cyss"; 
{+ choice: cyss cys +}
{===>} cyss="cyss"; 
{+ choice: hisd hise +}
{===>} hisde2="hisd"; 
{+ choice: zinc no +}
{===>} zinc="zinc"; 


{* Patch for cccd zinc fingers *}
{* just give the residue number of the cysteines for the CCCD patch, set them to zero if you don't want them *}
{* Also specify residue number of zinc atom - must be the same as in zinc.pdb *}
{+ table: rows=2 "CCCD1" "CCCD2" cols=5 "cyss" "cyss" "cyss" "asp-" "zinc" +}
{===>} cccd_resid_1=41; 
{===>} cccd_resid_2=44; 
{===>} cccd_resid_3=63; 
{===>} cccd_resid_4=66; 
{===>} znfn_resid_5=98;
{===>} cccd_resid_5=0; 
{===>} cccd_resid_6=0; 
{===>} cccd_resid_7=0; 
{===>} cccd_resid_8=0; 
{===>} znfn_resid_6=0; 


{=========================== Distance restraints  ========================}
{* Do you want to use hbond restraints? *}
{+ choice: true false +}
{===>} hbonds_on=false; 

{* energy constants *}
{+ table: rows=3 "unambig" "ambig" "hbonds" cols=5 "firstIteration" "hot" "cool1_ini" "cool1_fin" "cool2" +}

{===>} unamb_firstit=0; 
{===>} unamb_hot=10; 
{===>} unamb_cool1_ini=10; 
{===>} unamb_cool1_fin=50; 
{===>} unamb_cool2=50; 
{===>} amb_firstit=0; 
{===>} amb_hot=10; 
{===>} amb_cool1_ini=10; 
{===>} amb_cool1_fin=50; 
{===>} amb_cool2=50; 
{===>} hbond_firstit=0; 
{===>} hbond_hot=10; 
{===>} hbond_cool1_ini=10; 
{===>} hbond_cool1_fin=50; 
{===>} hbond_cool2=50; 

{* potential shape *}
{+ table: rows=4 "mRswitch" "rswitch" "mAsymptote" "asymptote" cols=3 "hot" "cool1" "cool2" +}

{===>} mrswi_hot=0.5; 
{===>} mrswi_cool1=0.5; 
{===>} mrswi_cool2=0.5; 
{===>} rswi_hot=0.5; 
{===>} rswi_cool1=0.5; 
{===>} rswi_cool2=0.5; 
{===>} masy_hot=-1.0; 
{===>} masy_cool1=-1.0; 
{===>} masy_cool2=-0.1; 
{===>} asy_hot=1.0; 
{===>} asy_cool1=1.0; 
{===>} asy_cool2=0.1; 


{=========================== dihedrals ==============================}
{* energy constants *}
{+ table: rows=1 "dihedrals" cols=4 "use?" "hot" "cool1" "cool2" +}

{+ choice: true false +}
{===>} dihedrals_on=false; 
{===>} dihedrals_hot=5; 
{===>} dihedrals_cool1=25; 
{===>} dihedrals_cool2=200; 


{=========================== Karplus coupling restraints ====================}

{* Karplus coefficients *}
{+ table: rows=5 "class1" "class2" "class3" "class4" "class5" 
cols=8 "use?" "A" "B" "C" "delta" "E(hot)" "E(cool1)" "E(cool2)" +}
{+ choice: true false +}
{===>} c1_on=false; 
{===>} c1_karplusa=6.98; 
{===>} c1_karplusb=-1.38; 
{===>} c1_karplusc=1.72; 
{===>} c1_karplusd=-60.0; 
{===>} c1_hot=0.0; 
{===>} c1_cool1=0.2; 
{===>} c1_cool2=1.0; 
{+ choice: true false +}
{===>} c2_on=false; 
{===>} c2_karplusa=6.98; 
{===>} c2_karplusb=-1.38; 
{===>} c2_karplusc=1.72; 
{===>} c2_karplusd=-120.0; 
{===>} c2_hot=0.0; 
{===>} c2_cool1=0.2; 
{===>} c2_cool2=1.0; 
{+ choice: true false +}
{===>} c3_on=false; 
{===>} c3_karplusa=6.98; 
{===>} c3_karplusb=-1.38; 
{===>} c3_karplusc=1.72; 
{===>} c3_karplusd=-120.0; 
{===>} c3_hot=0.0; 
{===>} c3_cool1=0.2; 
{===>} c3_cool2=1.0; 
{+ choice: true false +}
{===>} c4_on=false; 
{===>} c4_karplusa=6.98; 
{===>} c4_karplusb=-1.38; 
{===>} c4_karplusc=1.72; 
{===>} c4_karplusd=-120.0; 
{===>} c4_hot=0.0; 
{===>} c4_cool1=0.2; 
{===>} c4_cool2=1.0; 
{+ choice: true false +}
{===>} c5_on=false; 
{===>} c5_karplusa=6.98; 
{===>} c5_karplusb=-1.38; 
{===>} c5_karplusc=1.72; 
{===>} c5_karplusd=-120.0; 
{===>} c5_hot=0.0; 
{===>} c5_cool1=0.2; 
{===>} c5_cool2=1.0; 

{=========================== residual dipolar couplings ======================}

{* Parameters *}
{+ table: rows=5 "class1" "class2" "class3" "class4" "class5"
           cols=19 "type" "firstIt" "E(hot)" "E(cool1)" "E(cool2)" "R" "D" "ini_bor_hot" "fin_bor_hot"
 "ini_bor_cool1"  "fin_bor_cool1" "ini_bor_cool2" "fin_bor_cool2" "ini_cen_hot" "fin_cen_hot"
 "ini_cen_cool1" "fin_cen_cool1" "ini_cen_cool2" "fin_cen_cool2"  +}
{+ choice: "NO" "SANI" "VANGLE" +}
{===>} rdc1_choice="NO"; 
{===>} rdc1_firstIt=0; 
{===>} rdc1_hot=0.0; 
{===>} rdc1_cool1=0.2; 
{===>} rdc1_cool2=1.0; 
{===>} rdc1_r=0.4; 
{===>} rdc1_d=8.0; 
{===>} ini_bor_hot_1=0.1; 
{===>} fin_bor_hot_1=40.0; 
{===>} ini_bor_cool1_1=40.0; 
{===>} fin_bor_cool1_1=40.0; 
{===>} ini_bor_cool2_1=40.0; 
{===>} fin_bor_cool2_1=40.0; 
{===>} ini_cen_hot_1=0.1; 
{===>} fin_cen_hot_1=0.1; 
{===>} ini_cen_cool1_1=10.0; 
{===>} fin_cen_cool1_1=10.0; 
{===>} ini_cen_cool2_1=10.0; 
{===>} fin_cen_cool2_1=10.0; 

{+ choice: "NO" "SANI" "VANGLE" +}
{===>} rdc2_choice="NO"; 
{===>} rdc2_firstIt=0; 
{===>} rdc2_hot=0.0; 
{===>} rdc2_cool1=0.2; 
{===>} rdc2_cool2=1.0; 
{===>} rdc2_r=0.4; 
{===>} rdc2_d=8.0; 
{===>} ini_bor_hot_2=0.1; 
{===>} fin_bor_hot_2=40.0; 
{===>} ini_bor_cool1_2=40.0; 
{===>} fin_bor_cool1_2=40.0; 
{===>} ini_bor_cool2_2=40.0; 
{===>} fin_bor_cool2_2=40.0; 
{===>} ini_cen_hot_2=0.1; 
{===>} fin_cen_hot_2=0.1; 
{===>} ini_cen_cool1_2=10.0; 
{===>} fin_cen_cool1_2=10.0; 
{===>} ini_cen_cool2_2=10.0; 
{===>} fin_cen_cool2_2=10.0; 

{+ choice: "NO" "SANI" "VANGLE" +}
{===>} rdc3_choice="NO"; 
{===>} rdc3_firstIt=0; 
{===>} rdc3_hot=0.0; 
{===>} rdc3_cool1=0.2; 
{===>} rdc3_cool2=1.0; 
{===>} rdc3_r=0.4; 
{===>} rdc3_d=8.0; 
{===>} ini_bor_hot_3=0.1; 
{===>} fin_bor_hot_3=40.0; 
{===>} ini_bor_cool1_3=40.0; 
{===>} fin_bor_cool1_3=40.0; 
{===>} ini_bor_cool2_3=40.0; 
{===>} fin_bor_cool2_3=40.0; 
{===>} ini_cen_hot_3=0.1; 
{===>} fin_cen_hot_3=0.1; 
{===>} ini_cen_cool1_3=10.0; 
{===>} fin_cen_cool1_3=10.0; 
{===>} ini_cen_cool2_3=10.0; 
{===>} fin_cen_cool2_3=10.0; 

{+ choice: "NO" "SANI" "VANGLE" +}
{===>} rdc4_choice="NO"; 
{===>} rdc4_firstIt=0; 
{===>} rdc4_hot=0.0; 
{===>} rdc4_cool1=0.2; 
{===>} rdc4_cool2=1.0; 
{===>} rdc4_r=0.4; 
{===>} rdc4_d=8.0; 
{===>} ini_bor_hot_4=0.1; 
{===>} fin_bor_hot_4=40.0; 
{===>} ini_bor_cool1_4=40.0; 
{===>} fin_bor_cool1_4=40.0; 
{===>} ini_bor_cool2_4=40.0; 
{===>} fin_bor_cool2_4=40.0; 
{===>} ini_cen_hot_4=0.1; 
{===>} fin_cen_hot_4=0.1; 
{===>} ini_cen_cool1_4=10.0; 
{===>} fin_cen_cool1_4=10.0; 
{===>} ini_cen_cool2_4=10.0; 
{===>} fin_cen_cool2_4=10.0; 

{+ choice: "NO" "SANI" "VANGLE" +}
{===>} rdc5_choice="NO"; 
{===>} rdc5_firstIt=0; 
{===>} rdc5_hot=0.0; 
{===>} rdc5_cool1=0.2; 
{===>} rdc5_cool2=1.0; 
{===>} rdc5_r=0.4; 
{===>} rdc5_d=8.0; 
{===>} ini_bor_hot_5=0.1; 
{===>} fin_bor_hot_5=40.0; 
{===>} ini_bor_cool1_5=40.0; 
{===>} fin_bor_cool1_5=40.0; 
{===>} ini_bor_cool2_5=40.0; 
{===>} fin_bor_cool2_5=40.0; 
{===>} ini_cen_hot_5=0.1; 
{===>} fin_cen_hot_5=0.1; 
{===>} ini_cen_cool1_5=10.0; 
{===>} fin_cen_cool1_5=10.0; 
{===>} ini_cen_cool2_5=10.0; 
{===>} fin_cen_cool2_5=10.0; 

{=========================== CSI restraints ==============================}
{* Do you want to use CSI derived hbond restraints? *}
{* uses the files generated by the program CSI *}
{+ choice: true false +}
{===>} hbondscsi_on=false; 
{* Do you want to use CSI derived dihedral restraints? *}
{+ choice: true false +}
{===>} dihedralscsi_on=false; 

{=========================== TALOS restraints ==============================}
{* Do you want to use TALOS derived dihedral restraints? *}
{+ choice: true false +}
{===>} dihedralstalos_on=true; 


{===================== topology and parameter files ======================}

{* topology file *}
{===>} prot_top="topallhdg5.3.pro"; 

{* zinc topology file *} 
{===>} ion_top="topzinc.pro"; 

{* linkage file *}
{===>} prot_link="topallhdg5.3.pep"; 

{* zinc coordinate file *}
{===>} zinc_pdb="zinc.pdb"; 

{* energy parameter file *}
{===>} prot_par_1="parallhdg5.3.pro"; 
{===>} prot_par_2="dna-rna-allatom.param"; 
{===>} prot_par_3="zinc.param"; 
{===>} prot_par_4=""; 
{===>} prot_par_5=""; 


{* type of non-bonded parameters *}
{* specify the type of non-bonded interaction *}
{+ choice: "PROLSQ" "PARMALLH6" "PARALLHDG" "OPLSX" +}
{===>} par_nonbonded="PROLSQ"; 

{* Do you want to include dihedral angle energy terms? *}
{+ choice: true false +}
{===>} dihedflag=false; 

{* Do you want to use floating chirality assignment (swapping)? *}
{+ choice: true false +}
{===>} swapflag=true; 


{======================= spectra parameters =================}


{* parameters *}
{+ table: rows=19
   "spectra names"  "qshifts"  "qcalib" 
   "qrelax" "Tmix" "Tcorrel" "frequency" 
   "qerrset" "errmod" "err0" "err1" "err2" "err3" "qexclude" "qmove" "het1window" "pro1window" "het2window" "pro2window"
    cols = 5 "1" "2" "3" "4" "5" +}

{===>} aspectrum_1="C_noesy"; 
{===>} aspectrum_2="N_noesy"; 
{===>} aspectrum_3="H_noesy"; 
{===>} aspectrum_4=""; 
{===>} aspectrum_5=""; 


{+ choice: true false +}
{===>} qshifts_1=true; 
{+ choice: true false +}
{===>} qshifts_2=true; 
{+ choice: true false +}
{===>} qshifts_3=true; 
{+ choice: true false +}
{===>} qshifts_4=true; 
{+ choice: true false +}
{===>} qshifts_5=true; 

{+ choice: true false +}
{===>} qcalib_1=true; 
{+ choice: true false +}
{===>} qcalib_2=true; 
{+ choice: true false +}
{===>} qcalib_3=true; 
{+ choice: true false +}
{===>} qcalib_4=true; 
{+ choice: true false +}
{===>} qcalib_5=true; 

{+ choice: true false +}
{===>} qrelax_1=true; 
{+ choice: true false +}
{===>} qrelax_2=true; 
{+ choice: true false +}
{===>} qrelax_3=true; 
{+ choice: true false +}
{===>} qrelax_4=false; 
{+ choice: true false +}
{===>} qrelax_5=false; 

{===>} tmix_1=0.150; 
{===>} tmix_2=0.150; 
{===>} tmix_3=0.150; 
{===>} tmix_4=0.080; 
{===>} tmix_5=0.080; 

{===>} tcorrel_1=5.16E-9; 
{===>} tcorrel_2=5.16E-9; 
{===>} tcorrel_3=5.16E-9; 
{===>} tcorrel_4=8E-9; 
{===>} tcorrel_5=8E-9; 

{===>} frequency_1=600E6; 
{===>} frequency_2=800E6; 
{===>} frequency_3=600E6; 
{===>} frequency_4=800E6; 
{===>} frequency_5=800E6; 

{+ choice: true false +}
{===>} qerrset_1=true; 
{+ choice: true false +}
{===>} qerrset_2=true; 
{+ choice: true false +}
{===>} qerrset_3=true; 
{+ choice: true false +}
{===>} qerrset_4=true; 
{+ choice: true false +}
{===>} qerrset_5=true; 

{===>} errmod_1="DIST"; 
{===>} errmod_2="DIST"; 
{===>} errmod_3="DIST"; 
{===>} errmod_4="DIST"; 
{===>} errmod_5="DIST"; 

{===>} err0_1=0.15; 
{===>} err0_2=0.15; 
{===>} err0_3=0.15; 
{===>} err0_4=0.15; 
{===>} err0_5=0.15; 

{===>} err1_1=0.0; 
{===>} err1_2=0.0; 
{===>} err1_3=0.0; 
{===>} err1_4=0.0; 
{===>} err1_5=0.0; 

{===>} err2_1=0.125; 
{===>} err2_2=0.125; 
{===>} err2_3=0.125; 
{===>} err2_4=0.125; 
{===>} err2_5=0.125; 

{===>} err3_1=0.0; 
{===>} err3_2=0.0; 
{===>} err3_3=0.0; 
{===>} err3_4=0.0; 
{===>} err3_5=0.0; 

{+ choice: true false +}
{===>} qexclude_1=true; 
{+ choice: true false +}
{===>} qexclude_2=true; 
{+ choice: true false +}
{===>} qexclude_3=true; 
{+ choice: true false +}
{===>} qexclude_4=true; 
{+ choice: true false +}
{===>} qexclude_5=true; 

{+ choice: true false +}
{===>} qmove_1=true; 
{+ choice: true false +}
{===>} qmove_2=true; 
{+ choice: true false +}
{===>} qmove_3=true; 
{+ choice: true false +}
{===>} qmove_4=true; 
{+ choice: true false +}
{===>} qmove_5=true; 

{===>} het1window_1=0.5; 
{===>} het1window_2=0.5; 
{===>} het1window_3=0.5; 
{===>} het1window_4=0.5; 
{===>} het1window_5=0.5; 

{===>} pro1window_1=0.02; 
{===>} pro1window_2=0.02; 
{===>} pro1window_3=0.02; 
{===>} pro1window_4=0.02; 
{===>} pro1window_5=0.02; 

{===>} het2window_1=0.5; 
{===>} het2window_2=0.5; 
{===>} het2window_3=0.5; 
{===>} het2window_4=0.5; 
{===>} het2window_5=0.5; 

{===>} pro2window_1=0.02; 
{===>} pro2window_2=0.02; 
{===>} pro2window_3=0.02; 
{===>} pro2window_4=0.02; 
{===>} pro2window_5=0.02; 


{================ relaxation matrix parameters ====================}
{* distance cutoff *}
{===>} relax_cutoff=5.0; 
{* number of cutoff layers *}
{===>} relax_nlayers=3; 
{* number of matrix doublings *}
{===>} relax_mdouble=10; 


{================ restraint combination ====================}
{* Last iteration during which to use restraint combination as proposed by Peter Guentert, for unambiguous long-range NOEs, set to -1 in order to switch it off *}
{+ choice: "-1" "0" "1" "2" "3" "4" "5" "6" "7" "8" +}
{===>} combination_last_it="-1"; 


{======================= iterations  =========================}
{* parameters for the 8 interations *}

{+ table: rows=8 "structures" "keep_structures" "assign_structures"
         	"ambiguous_cutoff" "max_n" "violation_tolerance" "violation_ratio" "window_weight"
   cols=9 "It0" "It1" "It2"  "It3" "It4" "It5" "It6" "It7" "It8" +}

{===>} structures_0=200; 
{===>} structures_1=20; 
{===>} structures_2=20; 
{===>} structures_3=20; 
{===>} structures_4=20; 
{===>} structures_5=20; 
{===>} structures_6=20; 
{===>} structures_7=20; 
{===>} structures_8=600; 

{===>} keepstruct_0=10; 
{===>} keepstruct_1=10; 
{===>} keepstruct_2=10; 
{===>} keepstruct_3=10; 
{===>} keepstruct_4=10; 
{===>} keepstruct_5=10; 
{===>} keepstruct_6=10; 
{===>} keepstruct_7=10; 
{===>} keepstruct_8=10; 

{===>} assignstruct_0=7; 
{===>} assignstruct_1=7; 
{===>} assignstruct_2=7; 
{===>} assignstruct_3=7; 
{===>} assignstruct_4=7; 
{===>} assignstruct_5=7; 
{===>} assignstruct_6=7; 
{===>} assignstruct_7=7; 
{===>} assignstruct_8=20; 


{===>} ambigcutoff_0=1.01; 
{===>} ambigcutoff_1=0.9999; 
{===>} ambigcutoff_2=0.999; 
{===>} ambigcutoff_3=0.99; 
{===>} ambigcutoff_4=0.98; 
{===>} ambigcutoff_5=0.96; 
{===>} ambigcutoff_6=0.93; 
{===>} ambigcutoff_7=0.90; 
{===>} ambigcutoff_8=0.80; 


{===>} maxn_0=20; 
{===>} maxn_1=20; 
{===>} maxn_2=20; 
{===>} maxn_3=20; 
{===>} maxn_4=20; 
{===>} maxn_5=20; 
{===>} maxn_6=20; 
{===>} maxn_7=20; 
{===>} maxn_8=60; 

{===>} violtoler_0=1000.0; 
{===>} violtoler_1=1000.0; 
{===>} violtoler_2=1.0; 
{===>} violtoler_3=0.5; 
{===>} violtoler_4=0.1; 
{===>} violtoler_5=0.1; 
{===>} violtoler_6=0.1; 
{===>} violtoler_7=0.1; 
{===>} violtoler_8=0.1; 

{===>} violratio_0=0.5; 
{===>} violratio_1=0.5; 
{===>} violratio_2=0.5; 
{===>} violratio_3=0.5; 
{===>} violratio_4=0.5; 
{===>} violratio_5=0.5; 
{===>} violratio_6=0.5; 
{===>} violratio_7=0.5; 
{===>} violratio_8=0.5; 

 
{===>} window_weight_0=1.0; 
{===>} window_weight_1=1.0; 
{===>} window_weight_2=1.0; 
{===>} window_weight_3=1.0; 
{===>} window_weight_4=1.0; 
{===>} window_weight_5=1.0; 
{===>} window_weight_6=1.0; 
{===>} window_weight_7=1.0; 
{===>} window_weight_8=1.0; 


{================ parallel jobs ====================}
{* How many nodes do you want to use in parallel? *}
{* leave unused fields blank, make sure that the queues are actually running *}
{+ table: rows=10 "1" "2" "3" "4" "5" "6" "7" "8" "9" "10"
 cols=3 "queue command" "cns executable" "number of jobs" +}

{===>} queue_1="csh"; 
{===>} cns_exe_1="/programs/nmr/common/cns/cns_solve_1.1_aria/intel-i686-linux_g77/bin/cns"; 
{===>} cpunumber_1=4; 

{===>} queue_2=""; 
{===>} cns_exe_2=""; 
{===>} cpunumber_2=0; 

{===>} queue_3=""; 
{===>} cns_exe_3=""; 
{===>} cpunumber_3=0; 

{===>} queue_4=""; 
{===>} cns_exe_4=""; 
{===>} cpunumber_4=0; 

{===>} queue_5=""; 
{===>} cns_exe_5=""; 
{===>} cpunumber_5=0; 

{===>} queue_6=""; 
{===>} cns_exe_6=""; 
{===>} cpunumber_6=0; 

{===>} queue_7=""; 
{===>} cns_exe_7=""; 
{===>} cpunumber_7=0; 

{===>} queue_8=""; 
{===>} cns_exe_8=""; 
{===>} cpunumber_8=0; 

{===>} queue_9=""; 
{===>} cns_exe_9=""; 
{===>} cpunumber_9=0; 

{===>} queue_10=""; 
{===>} cns_exe_10=""; 
{===>} cpunumber_10=0; 


{======================= SA protocol =========================}
{* type of molecular dynamics *}
{+ choice: "torsion" "Cartesian" +}
{===>} md_type="torsion"; 

{* initial seed for random number generator *}
{* change to get different initial velocities *}
{===>} iniseed=89764443; 

{* initial temperature for TAD *}
{===>} tadinit_t=10000; 
{* initial temperature for TAD and Cartesian dynamics *}
{===>} carinit_t=2000; 

{* final temperature after first cooling step *}
{===>} final1_t=1000; 

{* finale temperature after second cooling step *}
{===>} final2_t=50; 

{* Cartesian time step *}
{===>} timestep=0.003; 
{* factor for timestep and number of steps in TAD *}
{===>} tadfactor=9; 

{* initial number of MD steps *}
{===>} initiosteps=40000; 

{* number of MD steps for refinement *}
{===>} refinesteps=8000; 

{* number of MD steps during first cooling stage *}
{===>} cool1_steps=40000; 

{* number of MD steps during second cooling stage *}
{===>} cool2_steps=8000; 

{* first iteration for Cartesian refinement (after TAD) *}
{===>} cart_firstit=0; 


{* Sort structures accordingly to total energy or sum of restraints energies? *}
{+ choice: "totener" "restener" +}
{===>} filesort="totener"; 

{======================= final water refinement  =========================}
{* Do you want water refinement for the last iteration? *}
{+ choice: "yes" "no" +}
{===>} firstwater="yes"; 

{* Which solvent do you want to use? *}
{+ choice: "water" "dmso" +}
{===>} solvent="water"; 

{* number of structures for the water refinement *}
{* refine the n best structures regarding energy  *}
{===>} waterrefine=50; 


{======================= procheck, whatcheck and prosa analysis of the last iteration  ======}
{* Make sure that your PRODIR and PROSA_BASE system variables are set correctly. Leave fields empty if you don't want to perform these checks   1.  procheck executable *} 
{===>} procheck_exe=""; 
{* 2. procheck_comp.scr script *}
{===>} procheckcomp_exe=""; 
{* 3. whatif executable *}
{===>} whatif_exe=""; 
{* 4. prosaII executable *}
{===>} prosa_exe=""; 
{* number of pdb files for analysis *}
{===>} how_many_pdb=""; 

{===========================================================================}
{        things below this line do not normally need to be changed          }
{===========================================================================}

) {- end block parameter definition -}

!set countspec (important for the correct numbering of the spectra):
if ($spectrum =&aspectrum_1) then
  evaluate ($countspec=1)
elseif ($spectrum =&aspectrum_2) then
  evaluate ($countspec=2)
elseif ($spectrum =&aspectrum_3) then
  evaluate ($countspec=3)
elseif ($spectrum =&aspectrum_4) then
  evaluate ($countspec=4)
elseif ($spectrum =&aspectrum_5) then
  evaluate ($countspec=5)
end if

!extensions:
evaluate (&spectra.restraintfile = $spectrum + ".tbl")
evaluate (&spectra.listfile = $spectrum + ".list")

!for global parameters (local variables (suffix ) => global variables):
evaluate (&saprotocol.iniseed=&iniseed)
evaluate (&saprotocol.carinit_t=&carinit_t)
evaluate (&saprotocol.tadinit_t=&tadinit_t)
evaluate (&saprotocol.final1_t=&final1_t)
evaluate (&saprotocol.final2_t=&final2_t)
evaluate (&saprotocol.tempstep=50)
evaluate (&saprotocol.timestep=&timestep)
evaluate (&saprotocol.tadfactor=&tadfactor)
evaluate (&saprotocol.initiosteps=&initiosteps)
evaluate (&saprotocol.refinesteps=&refinesteps)
evaluate (&saprotocol.cool1_steps=&cool1_steps)
evaluate (&saprotocol.cool2_steps=&cool2_steps)
evaluate (&saprotocol.cart_firstit=&cart_firstit)
evaluate (&saprotocol.fbeta=20)
evaluate (&saprotocol.mass=100)
evaluate (&filenames.fileroot=&fileroot)
evaluate (&filenames.reference=&reference)
evaluate (&filenames.structure  =&structure)
evaluate (&filenames.structure_1=&structure)
evaluate (&filenames.structure_2=&structure_2)
evaluate (&filenames.structure_3=&structure_3)
evaluate (&filenames.structure_4=&structure_4)
evaluate (&filenames.structure_5=&structure_5)

evaluate (&filenames.template=&fileroot + "_template.pdb")

evaluate (&iterations.ini_count    =1) 
evaluate (&iterations.structures   =&structures_$iteration)
evaluate (&iterations.keepstruct   =&keepstruct_$iteration)
evaluate (&iterations.ambigcutoff  =&ambigcutoff_$iteration)
evaluate (&iterations.maxn         =&maxn_$iteration)
evaluate (&iterations.violtoler    =&violtoler_$iteration)
evaluate (&iterations.violratio    =&violratio_$iteration)
evaluate (&iterations.assignstruct =&assignstruct_$iteration)
evaluate (&iterations.window_weight=&window_weight_$iteration)


!set nspectra (important for merging protocol):
evaluate (&spectra.nspectra=0)
if (&aspectrum_1 ne "") then
  evaluate (&spectra.nspectra=1)
end if
if (&aspectrum_2 ne "") then
  evaluate (&spectra.nspectra=2)
end if
if (&aspectrum_3 ne "") then
  evaluate (&spectra.nspectra=3)
end if
if (&aspectrum_4 ne "") then
  evaluate (&spectra.nspectra=4)
end if
if (&aspectrum_5 ne "") then
  evaluate (&spectra.nspectra=5)
end if

evaluate (&spectra.aspectrum=&aspectrum_$countspec)

evaluate (&spectra.namelist_1=&aspectrum_1)
evaluate (&spectra.namelist_2=&aspectrum_2)
evaluate (&spectra.namelist_3=&aspectrum_3)
evaluate (&spectra.namelist_4=&aspectrum_4)
evaluate (&spectra.namelist_5=&aspectrum_5)

evaluate (&spectra.peaklist=&aspectrum_$countspec + ".tbl")
evaluate (&spectra.qshifts=&qshifts_$countspec)
evaluate (&spectra.shifts=&aspectrum_$countspec + ".ppm")

evaluate (&spectra.qcalib=&qcalib_$countspec)
evaluate (&spectra.qrelax=&qrelax_$countspec)
evaluate (&spectra.tmix=&tmix_$countspec)
evaluate (&spectra.tcorrel=&tcorrel_$countspec)
evaluate (&spectra.frequency=&frequency_$countspec)
evaluate (&spectra.solvent=&solvent_$countspec)
evaluate (&spectra.qerrset=&qerrset_$countspec)
evaluate (&spectra.errmod=&errmod_$countspec)
evaluate (&spectra.err0=&err0_$countspec)
evaluate (&spectra.err1=&err1_$countspec)
evaluate (&spectra.err2=&err2_$countspec)
evaluate (&spectra.err3=&err3_$countspec)
evaluate (&spectra.qexclude=&qexclude_$countspec)
evaluate (&spectra.qmove=&qmove_$countspec)
evaluate (&spectra.het1window=&het1window_$countspec)
evaluate (&spectra.pro1window=&pro1window_$countspec)
evaluate (&spectra.het2window=&het2window_$countspec)
evaluate (&spectra.pro2window=&pro2window_$countspec)


!topology and parameters, sequence file, template file, ss-bridges, HISD, HISE:
evaluate (&toppar.prot_top=&prot_top )
evaluate (&toppar.ion_top=&ion_top )
evaluate (&toppar.zinc_pdb=&zinc_pdb )
evaluate (&toppar.prot_link=&prot_link )
evaluate (&toppar.prot_par  =&prot_par_1 )
evaluate (&toppar.prot_par_1=&prot_par_1 )
evaluate (&toppar.prot_par_2=&prot_par_2 )
evaluate (&toppar.prot_par_3=&prot_par_3 )
evaluate (&toppar.prot_par_4=&prot_par_4 )
evaluate (&toppar.prot_par_5=&prot_par_5 )
evaluate (&toppar.par_nonbonded=&par_nonbonded)
evaluate (&toppar.pdb_or_sequence=&pdb_or_sequence )
evaluate (&toppar.prot_coor_1=&prot_coor_1)
evaluate (&toppar.prot_segid_1=&prot_segid_1)
evaluate (&toppar.ss_bridge=&ss_bridge)
evaluate (&toppar.ss_i_resid_1=&ss_i_resid_1)
evaluate (&toppar.ss_i_segid_1=&ss_i_segid_1)
evaluate (&toppar.ss_j_resid_1=&ss_j_resid_1)
evaluate (&toppar.ss_j_segid_1=&ss_j_segid_1)
evaluate (&toppar.ss_i_resid_2=&ss_i_resid_2)
evaluate (&toppar.ss_i_segid_2=&ss_i_segid_2)
evaluate (&toppar.ss_j_resid_2=&ss_j_resid_2)
evaluate (&toppar.ss_j_segid_2=&ss_j_segid_2)
evaluate (&toppar.ss_i_resid_3=&ss_i_resid_3)
evaluate (&toppar.ss_i_segid_3=&ss_i_segid_3)
evaluate (&toppar.ss_j_resid_3=&ss_j_resid_3)
evaluate (&toppar.ss_j_segid_3=&ss_j_segid_3)
evaluate (&toppar.ss_i_resid_4=&ss_i_resid_4)
evaluate (&toppar.ss_i_segid_4=&ss_i_segid_4)
evaluate (&toppar.ss_j_resid_4=&ss_j_resid_4)
evaluate (&toppar.ss_j_segid_4=&ss_j_segid_4)
evaluate (&toppar.ss_i_resid_5=&ss_i_resid_5)
evaluate (&toppar.ss_i_segid_5=&ss_i_segid_5)
evaluate (&toppar.ss_j_resid_5=&ss_j_resid_5)
evaluate (&toppar.ss_j_segid_5=&ss_j_segid_5)
evaluate (&toppar.ss_ambigunambig=&ss_ambigunambig)

evaluate (&toppar.hisd_resid_1=&hisd_resid_1)
evaluate (&toppar.hisd_segid_1=&hisd_segid_1)
evaluate (&toppar.hisd_resid_2=&hisd_resid_2)
evaluate (&toppar.hisd_segid_2=&hisd_segid_2)
evaluate (&toppar.hisd_resid_3=&hisd_resid_3)
evaluate (&toppar.hisd_segid_3=&hisd_segid_3)
evaluate (&toppar.hisd_resid_4=&hisd_resid_4)
evaluate (&toppar.hisd_segid_4=&hisd_segid_4)
evaluate (&toppar.hisd_resid_5=&hisd_resid_5)
evaluate (&toppar.hisd_segid_5=&hisd_segid_5)
evaluate (&toppar.hisd_resid_6=&hisd_resid_6)
evaluate (&toppar.hisd_segid_6=&hisd_segid_6)
evaluate (&toppar.hisd_resid_7=&hisd_resid_7)
evaluate (&toppar.hisd_segid_7=&hisd_segid_7)
evaluate (&toppar.hisd_resid_8=&hisd_resid_8)
evaluate (&toppar.hisd_segid_8=&hisd_segid_8)
evaluate (&toppar.hisd_resid_9=&hisd_resid_9)
evaluate (&toppar.hisd_segid_9=&hisd_segid_9)
evaluate (&toppar.hisd_resid_10=&hisd_resid_10)
evaluate (&toppar.hisd_segid_10=&hisd_segid_10)
evaluate (&toppar.hise_resid_1=&hise_resid_1)
evaluate (&toppar.hise_segid_1=&hise_segid_1)
evaluate (&toppar.hise_resid_2=&hise_resid_2)
evaluate (&toppar.hise_segid_2=&hise_segid_2)
evaluate (&toppar.hise_resid_3=&hise_resid_3)
evaluate (&toppar.hise_segid_3=&hise_segid_3)
evaluate (&toppar.hise_resid_4=&hise_resid_4)
evaluate (&toppar.hise_segid_4=&hise_segid_4)
evaluate (&toppar.hise_resid_5=&hise_resid_5)
evaluate (&toppar.hise_segid_5=&hise_segid_5)
evaluate (&toppar.hise_resid_6=&hise_resid_6)
evaluate (&toppar.hise_segid_6=&hise_segid_6)
evaluate (&toppar.hise_resid_7=&hise_resid_7)
evaluate (&toppar.hise_segid_7=&hise_segid_7)
evaluate (&toppar.hise_resid_8=&hise_resid_8)
evaluate (&toppar.hise_segid_8=&hise_segid_8)
evaluate (&toppar.hise_resid_9=&hise_resid_9)
evaluate (&toppar.hise_segid_9=&hise_segid_9)
evaluate (&toppar.hise_resid_10=&hise_resid_10)
evaluate (&toppar.hise_segid_10=&hise_segid_10)
evaluate (&toppar.cccc_resid_1=&cccc_resid_1)
evaluate (&toppar.cccc_resid_2=&cccc_resid_2)
evaluate (&toppar.cccc_resid_3=&cccc_resid_3)
evaluate (&toppar.cccc_resid_4=&cccc_resid_4)
evaluate (&toppar.znfn_resid_1=&znfn_resid_1)
evaluate (&toppar.cccc_resid_5=&cccc_resid_5)
evaluate (&toppar.cccc_resid_6=&cccc_resid_6)
evaluate (&toppar.cccc_resid_7=&cccc_resid_7)
evaluate (&toppar.cccc_resid_8=&cccc_resid_8)
evaluate (&toppar.znfn_resid_3=&znfn_resid_3)
evaluate (&toppar.cchc_resid_1=&cchc_resid_1)
evaluate (&toppar.cchc_resid_2=&cchc_resid_2)
evaluate (&toppar.cchc_resid_3=&cchc_resid_3)
evaluate (&toppar.cchc_resid_4=&cchc_resid_4)
evaluate (&toppar.znfn_resid_2=&znfn_resid_2)
evaluate (&toppar.hisde1=&hisde1)
evaluate (&toppar.cchc_resid_5=&cchc_resid_5)
evaluate (&toppar.cchc_resid_6=&cchc_resid_6)
evaluate (&toppar.cchc_resid_7=&cchc_resid_7)
evaluate (&toppar.cchc_resid_8=&cchc_resid_8)
evaluate (&toppar.znfn_resid_4=&znfn_resid_4)
evaluate (&toppar.hisde2=&hisde2)
evaluate (&toppar.cccd_resid_1=&cccd_resid_1)
evaluate (&toppar.cccd_resid_2=&cccd_resid_2)
evaluate (&toppar.cccd_resid_3=&cccd_resid_3)
evaluate (&toppar.cccd_resid_4=&cccd_resid_4)
evaluate (&toppar.znfn_resid_5=&znfn_resid_5)
evaluate (&toppar.cccd_resid_5=&cccd_resid_5)
evaluate (&toppar.cccd_resid_6=&cccd_resid_6)
evaluate (&toppar.cccd_resid_7=&cccd_resid_7)
evaluate (&toppar.cccd_resid_8=&cccd_resid_8)
evaluate (&toppar.znfn_resid_6=&znfn_resid_6)
evaluate (&toppar.xplortodiana=&xplortodiana)
evaluate (&toppar.float=&swapflag)


!Dihedrals, Jcouplings, Residual dipolar couplints, Hbonds, Analysis:
evaluate (&Data.flags.bonds = "TRUE")
evaluate (&Data.flags.angle = "TRUE")
evaluate (&Data.flags.impro = "TRUE")
evaluate (&Data.flags.dihed = &dihedflag)
evaluate (&Data.flags.vdw   = "TRUE")
evaluate (&Data.flags.elec  = "FALSE")

evaluate (&Data.flags.noe  =  "TRUE")
evaluate (&Data.flags.cdih =  &dihedrals_on)
evaluate (&Data.cdih.on =  &dihedrals_on)

evaluate (&Data.flags.coup =  "FALSE")
evaluate (&Data.flags.vean =  "FALSE")
evaluate (&Data.flags.sani =  "FALSE")
evaluate (&Data.flags.dani =  "FALSE")

evaluate (&Data.flags.plan =  "FALSE")
evaluate (&Data.flags.ncs  =  "FALSE")

evaluate (&data.unamb_firstit=&unamb_firstit)
evaluate (&data.unamb_hot=&unamb_hot)
evaluate (&data.unamb_cool1_ini=&unamb_cool1_ini)
evaluate (&data.unamb_cool1_fin=&unamb_cool1_fin)
evaluate (&data.unamb_cool2=&unamb_cool2)

evaluate (&data.amb_firstit=&amb_firstit)
evaluate (&data.amb_hot=&amb_hot)
evaluate (&data.amb_cool1_ini=&amb_cool1_ini)
evaluate (&data.amb_cool1_fin=&amb_cool1_fin)
evaluate (&data.amb_cool2=&amb_cool2)

evaluate (&data.hbond_firstit=&hbond_firstit)
evaluate (&data.hbond_hot=&hbond_hot)
evaluate (&data.hbond_cool1_ini=&hbond_cool1_ini)
evaluate (&data.hbond_cool1_fin=&hbond_cool1_fin)
evaluate (&data.hbond_cool2=&hbond_cool2)

evaluate (&data.mrswi_hot=&mrswi_hot)
evaluate (&data.mrswi_cool1=&mrswi_cool1)
evaluate (&data.mrswi_cool2=&mrswi_cool2)

evaluate (&data.rswi_hot=&rswi_hot)
evaluate (&data.rswi_cool1=&rswi_cool1)
evaluate (&data.rswi_cool2=&rswi_cool2)

evaluate (&data.masy_hot=&masy_hot)
evaluate (&data.masy_cool1=&masy_cool1)
evaluate (&data.masy_cool2=&masy_cool2)

evaluate (&data.asy_hot=&asy_hot)
evaluate (&data.asy_cool1=&asy_cool1)
evaluate (&data.asy_cool2=&asy_cool2)

evaluate (&data.dihedrals.on=&dihedrals_on)
evaluate (&data.dihedrals_hot=&dihedrals_hot)
evaluate (&data.dihedrals_cool1=&dihedrals_cool1)
evaluate (&data.dihedrals_cool2=&dihedrals_cool2)
evaluate (&data.hbonds_on=&hbonds_on)
evaluate (&data.hbondscsi_on=&hbondscsi_on)
evaluate (&data.dihedralscsi.on=&dihedralscsi_on)
evaluate (&data.cdihcsi.on=&dihedralscsi_on)
evaluate (&data.dihedralstalos.on=&dihedralstalos_on)
evaluate (&data.cdihtalos.on=&dihedralstalos_on)

evaluate (&data.c1_on=&c1_on)
evaluate (&data.c1_karplusa=&c1_karplusa)
evaluate (&data.c1_karplusb=&c1_karplusb)
evaluate (&data.c1_karplusc=&c1_karplusc)
evaluate (&data.c1_karplusd=&c1_karplusd)
evaluate (&data.c1_hot=&c1_hot)
evaluate (&data.c1_cool1=&c1_cool1)
evaluate (&data.c1_cool2=&c1_cool2)
evaluate (&data.c2_on=&c2_on)
evaluate (&data.c2_karplusa=&c2_karplusa)
evaluate (&data.c2_karplusb=&c2_karplusb)
evaluate (&data.c2_karplusc=&c2_karplusc)
evaluate (&data.c2_karplusd=&c2_karplusd)
evaluate (&data.c2_hot=&c2_hot)
evaluate (&data.c2_cool1=&c2_cool1)
evaluate (&data.c2_cool2=&c2_cool2)
evaluate (&data.c3_on=&c3_on)
evaluate (&data.c3_karplusa=&c3_karplusa)
evaluate (&data.c3_karplusb=&c3_karplusb)
evaluate (&data.c3_karplusc=&c3_karplusc)
evaluate (&data.c3_karplusd=&c3_karplusd)
evaluate (&data.c3_hot=&c3_hot)
evaluate (&data.c3_cool1=&c3_cool1)
evaluate (&data.c3_cool2=&c3_cool2)
evaluate (&data.c4_on=&c4_on)
evaluate (&data.c4_karplusa=&c4_karplusa)
evaluate (&data.c4_karplusb=&c4_karplusb)
evaluate (&data.c4_karplusc=&c4_karplusc)
evaluate (&data.c4_karplusd=&c4_karplusd)
evaluate (&data.c4_hot=&c4_hot)
evaluate (&data.c4_cool1=&c4_cool1)
evaluate (&data.c4_cool2=&c4_cool2)
evaluate (&data.c5_on=&c5_on)
evaluate (&data.c5_karplusa=&c5_karplusa)
evaluate (&data.c5_karplusb=&c5_karplusb)
evaluate (&data.c5_karplusc=&c5_karplusc)
evaluate (&data.c5_karplusd=&c5_karplusd)
evaluate (&data.c5_hot=&c5_hot)
evaluate (&data.c5_cool1=&c5_cool1)
evaluate (&data.c5_cool2=&c5_cool2)

evaluate (&data.rdc1_choice=&rdc1_choice)
evaluate (&data.rdc1_firstIt=&rdc1_firstIt)
evaluate (&data.rdc1_hot=&rdc1_hot)
evaluate (&data.rdc1_cool1=&rdc1_cool1)
evaluate (&data.rdc1_cool2=&rdc1_cool2)
evaluate (&data.rdc1_r=&rdc1_r)
evaluate (&data.rdc1_d=&rdc1_d)

evaluate (&data.rdc2_choice=&rdc2_choice)
evaluate (&data.rdc2_firstIt=&rdc2_firstIt)
evaluate (&data.rdc2_hot=&rdc2_hot)
evaluate (&data.rdc2_cool1=&rdc2_cool1)
evaluate (&data.rdc2_cool2=&rdc2_cool2)
evaluate (&data.rdc2_r=&rdc2_r)
evaluate (&data.rdc2_d=&rdc2_d)

evaluate (&data.rdc3_choice=&rdc3_choice)
evaluate (&data.rdc3_firstIt=&rdc3_firstIt)
evaluate (&data.rdc3_hot=&rdc3_hot)
evaluate (&data.rdc3_cool1=&rdc3_cool1)
evaluate (&data.rdc3_cool2=&rdc3_cool2)
evaluate (&data.rdc3_r=&rdc3_r)
evaluate (&data.rdc3_d=&rdc3_d)

evaluate (&data.rdc4_choice=&rdc4_choice)
evaluate (&data.rdc4_firstIt=&rdc4_firstIt)
evaluate (&data.rdc4_hot=&rdc4_hot)
evaluate (&data.rdc4_cool1=&rdc4_cool1)
evaluate (&data.rdc4_cool2=&rdc4_cool2)
evaluate (&data.rdc4_r=&rdc4_r)
evaluate (&data.rdc4_d=&rdc4_d)

evaluate (&data.rdc5_choice=&rdc5_choice)
evaluate (&data.rdc5_firstIt=&rdc5_firstIt)
evaluate (&data.rdc5_hot=&rdc5_hot)
evaluate (&data.rdc5_cool1=&rdc5_cool1)
evaluate (&data.rdc5_cool2=&rdc5_cool2)
evaluate (&data.rdc5_r=&rdc5_r)
evaluate (&data.rdc5_d=&rdc5_d)

!VEAN statement:
evaluate (&data.ini_bor_hot_1=&ini_bor_hot_1)
evaluate (&data.ini_bor_cool1_1=&ini_bor_cool1_1)
evaluate (&data.ini_bor_cool2_1=&ini_bor_cool2_1)
evaluate (&data.ini_cen_hot_1=&ini_cen_hot_1)
evaluate (&data.ini_cen_cool1_1=&ini_cen_cool1_1)
evaluate (&data.ini_cen_cool2_1=&ini_cen_cool2_1)
evaluate (&data.fin_bor_hot_1=&fin_bor_hot_1)
evaluate (&data.fin_bor_cool1_1=&fin_bor_cool1_1)
evaluate (&data.fin_bor_cool2_1=&fin_bor_cool2_1)
evaluate (&data.fin_cen_hot_1=&fin_cen_hot_1)
evaluate (&data.fin_cen_cool1_1=&fin_cen_cool1_1)
evaluate (&data.fin_cen_cool2_1=&fin_cen_cool2_1)

evaluate (&data.ini_bor_hot_2=&ini_bor_hot_2)
evaluate (&data.ini_bor_cool1_2=&ini_bor_cool1_2)
evaluate (&data.ini_bor_cool2_2=&ini_bor_cool2_2)
evaluate (&data.ini_cen_hot_2=&ini_cen_hot_2)
evaluate (&data.ini_cen_cool1_2=&ini_cen_cool1_2)
evaluate (&data.ini_cen_cool2_2=&ini_cen_cool2_2)
evaluate (&data.fin_bor_hot_2=&fin_bor_hot_2)
evaluate (&data.fin_bor_cool1_2=&fin_bor_cool1_2)
evaluate (&data.fin_bor_cool2_2=&fin_bor_cool2_2)
evaluate (&data.fin_cen_hot_2=&fin_cen_hot_2)
evaluate (&data.fin_cen_cool1_2=&fin_cen_cool1_2)
evaluate (&data.fin_cen_cool2_2=&fin_cen_cool2_2)


evaluate (&data.ini_bor_hot_3=&ini_bor_hot_3)
evaluate (&data.ini_bor_cool1_3=&ini_bor_cool1_3)
evaluate (&data.ini_bor_cool2_3=&ini_bor_cool2_3)
evaluate (&data.ini_cen_hot_3=&ini_cen_hot_3)
evaluate (&data.ini_cen_cool1_3=&ini_cen_cool1_3)
evaluate (&data.ini_cen_cool2_3=&ini_cen_cool2_3)
evaluate (&data.fin_bor_hot_3=&fin_bor_hot_3)
evaluate (&data.fin_bor_cool1_3=&fin_bor_cool1_3)
evaluate (&data.fin_bor_cool2_3=&fin_bor_cool2_3)
evaluate (&data.fin_cen_hot_3=&fin_cen_hot_3)
evaluate (&data.fin_cen_cool1_3=&fin_cen_cool1_3)
evaluate (&data.fin_cen_cool2_3=&fin_cen_cool2_3)

evaluate (&data.ini_bor_hot_4=&ini_bor_hot_4)
evaluate (&data.ini_bor_cool1_4=&ini_bor_cool1_4)
evaluate (&data.ini_bor_cool2_4=&ini_bor_cool2_4)
evaluate (&data.ini_cen_hot_4=&ini_cen_hot_4)
evaluate (&data.ini_cen_cool1_4=&ini_cen_cool1_4)
evaluate (&data.ini_cen_cool2_4=&ini_cen_cool2_4)
evaluate (&data.fin_bor_hot_4=&fin_bor_hot_4)
evaluate (&data.fin_bor_cool1_4=&fin_bor_cool1_4)
evaluate (&data.fin_bor_cool2_4=&fin_bor_cool2_4)
evaluate (&data.fin_cen_hot_4=&fin_cen_hot_4)
evaluate (&data.fin_cen_cool1_4=&fin_cen_cool1_4)
evaluate (&data.fin_cen_cool2_4=&fin_cen_cool2_4)

evaluate (&data.ini_bor_hot_5=&ini_bor_hot_5)
evaluate (&data.ini_bor_cool1_5=&ini_bor_cool1_5)
evaluate (&data.ini_bor_cool2_5=&ini_bor_cool2_5)
evaluate (&data.ini_cen_hot_5=&ini_cen_hot_5)
evaluate (&data.ini_cen_cool1_5=&ini_cen_cool1_5)
evaluate (&data.ini_cen_cool2_5=&ini_cen_cool2_5)
evaluate (&data.fin_bor_hot_5=&fin_bor_hot_5)
evaluate (&data.fin_bor_cool1_5=&fin_bor_cool1_5)
evaluate (&data.fin_bor_cool2_5=&fin_bor_cool2_5)
evaluate (&data.fin_cen_hot_5=&fin_cen_hot_5)
evaluate (&data.fin_cen_cool1_5=&fin_cen_cool1_5)
evaluate (&data.fin_cen_cool2_5=&fin_cen_cool2_5)

!relaxation matrix refinement:
evaluate (&relax.nlayers=&relax_nlayers)
evaluate (&relax.cutoff=&relax_cutoff)
evaluate (&relax.mdouble=&relax_mdouble)

!water refinement
evaluate (&refine.firstwater=&firstwater)
evaluate (&refine.waterrefine=&waterrefine)
evaluate (&refine.solvent=&solvent)
evaluate (&refine.pmrefine_on=&pmrefine_on)


!free R-factor:
evaluate (&analysis.on=&rfree_on)
evaluate (&analysis.oneset=&rfree_oneset)
evaluate (&analysis.method=&rfree_method)
evaluate (&analysis.percent=&rfree_percent)
evaluate (&analysis.signal1=&rfree_signal1)
evaluate (&analysis.signal2=&rfree_signal2)
evaluate (&analysis.putative1=&rfree_putative1)
evaluate (&analysis.putative2=&rfree_putative2)
evaluate (&analysis.noise1=&rfree_noise1)
evaluate (&analysis.noise2=&rfree_noise2)

! evaluate (&analysis.fitselect_ordered=&fitselect_ordered)
! evaluate (&analysis.fitselect_all=&fitselect_all)


!for the non-bonded parameters (the section was taken out of 
!parallhdg5.0.pro and parallhdg5.1.pro, so be careful!):
if (&toppar.par_nonbonded eq "PROLSQ") then
    evaluate (&toppar.repel_radius = 1.0)
    evaluate (&toppar.repel_rcons = 20)
    evaluate (&toppar.repel_rexpo  = 4)
    evaluate (&toppar.repel_irexp  = 1)
elseif (&toppar.par_nonbonded eq "PARMALLH6") then
    evaluate (&toppar.repel_radius = 0.8)
    evaluate (&toppar.repel_rcons = 5.0)
    evaluate (&toppar.repel_rexpo  = 2)
    evaluate (&toppar.repel_irexp  = 2)
elseif (&toppar.par_nonbonded eq "OPLSX") then
    evaluate (&toppar.repel_radius = 0.0)
else        {...now the standard PARALLHDG parameters}
    evaluate (&toppar.repel_radius = 0.78)
    evaluate (&toppar.repel_rcons = 5.0)
    evaluate (&toppar.repel_rexpo  = 2)
    evaluate (&toppar.repel_irexp  = 2)
end if


!Procheck analysis:
evaluate (&analysis.procheckdir=&procheckdir)


set message on echo on end
