# Supplementary material for: The Structure of an LIM-Only Protein 4 (LMO4) and Deformed Epidermal Autoregulatory Factor-1 (DEAF1) Complex Reveals a Common Mode of Binding to LMO4
Source: PLoS One. 2014 Oct 13;9(10):e109108. doi: 10.1371/journal.pone.0109108 (PMC4195752; doi:10.1371/journal.pone.0109108)
Supplement: File S1 — Zinc patch files for NMR structure determination in ARIA of the LIM2 domain from LMO4. This zip file includes 8 compressed files: Zinc.param, wellordered.imp, topzinc.pro, topallhdg5.3_thz.pro, run.cns, generate_template.ino, generate_ion1.2.inp, and zinc.pdb. (ZIP) [file pone.0109108.s001.zip › topzinc.pro]

remarks  topzinc.pro
remarks  file for topology of zinc binding site in C4 finger as well as in
remarks  cchc finger 
remarks  Joel 03.12.97
remarks  Modified by ann 04.01.02
remarks  to use it specify the following patch command:
remarks
remarks  for cccc zinc finger
remarks  patch cccc
remarks    reference=1=( residue a ) 
remarks    reference=2=( residue b )
remarks    reference=3=( residue c )
remarks    reference=4=( residue d )
remarks    reference=5=( residue zn )
remarks
remarks  for cchce zinc finger
remarks  make sure has already used the hise patch before using this
remarks  patch cchce
remarks    reference=1=( residue a ) 
remarks    reference=2=( residue b )
remarks    reference=3=( residue c ) - this one is the ND1 of His
remarks    reference=4=( residue d )
remarks    reference=5=( residue zn )
remarks
remarks  for cchcd zinc finger
remarks  patch cchcd
remarks    reference=1=( residue a ) 
remarks    reference=2=( residue b )
remarks    reference=3=( residue c ) - this one is the NE2 of His
remarks    reference=4=( residue d )
remarks    reference=5=( residue e ) - zinc residue
remarks   end

set echo off mess off end
 
mass   zn+2    65.3700 
  
residue zn   {* zinc *}
 group     
  atom zn+2         type=zn+2  charge=+2.0 end
end
                  

presidue cccc     

 group     
  delete atom 1hg                         end
  modify atom 1cb           charge=-0.20  end
  modify atom 1sg  type=s   charge=-1.0   end
 group    
  delete atom 2hg                         end
  modify atom 2cb           charge=-0.20  end
  modify atom 2sg  type=s   charge=-1.0   end
 group    
  delete atom 3hg                         end
  modify atom 3cb           charge=-0.20  end
  modify atom 3sg  type=s   charge=-1.0   end
 group    
  delete atom 4hg                         end
  modify atom 4cb           charge=-0.20  end
  modify atom 4sg  type=s   charge=-1.0   end

 add bond 1sg   5zn+2
 add bond 5zn+2 2sg
 add bond 5zn+2 3sg
 add bond 5zn+2 4sg

 add angle  1cb 1sg 5zn+2 
 add angle  2cb 2sg 5zn+2 
 add angle  3cb 3sg 5zn+2 
 add angle  4cb 4sg 5zn+2 
 add angle  1sg 5zn+2 2sg
 add angle  1sg 5zn+2 3sg
 add angle  1sg 5zn+2 4sg
 add angle  2sg 5zn+2 3sg
 add angle  2sg 5zn+2 4sg
 add angle  3sg 5zn+2 4sg

end 

set mess norm echo off end
 
presidue c3he     

 group     
  delete atom 1hg                         end
  modify atom 1cb           charge=-0.20  end
  modify atom 1sg  type=s   charge=-1.0   end
 group     
  delete atom 2hg                         end
  modify atom 2cb           charge=-0.20  end
  modify atom 2sg  type=s   charge=-1.0   end
 group     
  delete atom 4hg                         end
  modify atom 4cb           charge=-0.20  end
  modify atom 4sg  type=s   charge=-1.0   end

 add bond 1sg 5zn+2
 add bond 5zn+2 2sg
 add bond 5zn+2 3nd1
 add bond 5zn+2 4sg

 add angle  1cb 1sg 5zn+2 
 add angle  2cb 2sg 5zn+2 
 add angle  3ce1 3nd1 5zn+2 
 add angle  3cg 3nd1 5zn+2
 add angle  4cb 4sg 5zn+2 
 add angle  1sg 5zn+2 2sg
 add angle  1sg 5zn+2 3nd1
 add angle  1sg 5zn+2 4sg
 add angle  2sg 5zn+2 3nd1
 add angle  2sg 5zn+2 4sg
 add angle  3nd1 5zn+2 4sg

 add improper 3cd2 3cg 3nd1 5zn+2  {*impropers to keep Zn in plane of His ring*} 
 add improper 3ne2 3ce1 3nd1 5zn+2 

end 

set mess norm echo off end

presidue c3hd    

 group     
  delete atom 1hg                         end
  modify atom 1cb           charge=-0.20  end
  modify atom 1sg  type=s   charge=-1.0   end
 group
  delete atom 2hg                         end
  modify atom 2cb           charge=-0.20  end
  modify atom 2sg  type=s   charge=-1.0   end
 group
  delete atom 4hg                         end
  modify atom 4cb           charge=-0.20  end
  modify atom 4sg  type=s   charge=-1.0   end

 add bond 5zn+2 1sg
 add bond 5zn+2 2sg
 add bond 5zn+2 3ne2
 add bond 5zn+2 4sg

 add angle  1cb 1sg 5zn+2 
 add angle  2cb 2sg 5zn+2 
 add angle  3ce1 3ne2 5zn+2 
 add angle  3cd2 3ne2 5zn+2 
 add angle  4cb 4sg 5zn+2 
 add angle  1sg 5zn+2 2sg
 add angle  1sg 5zn+2 3ne2
 add angle  1sg 5zn+2 4sg
 add angle  2sg 5zn+2 3ne2
 add angle  2sg 5zn+2 4sg
 add angle  3ne2 5zn+2 4sg

 add improper 3cg 3cd2 3ne2 5zn+2    {*impropers to keep Zn in plane of His ring*}
 add improper 3nd1 3ce1 3ne2 5zn+2

end 

set mess norm echo off end

presidue cccd     

 group     
  delete atom 1hg                         end
  modify atom 1cb           charge=-0.20  end
  modify atom 1sg  type=s   charge=-1.0   end
 group    
  delete atom 2hg                         end
  modify atom 2cb           charge=-0.20  end
  modify atom 2sg  type=s   charge=-1.0   end
 group    
  delete atom 3hg                         end
  modify atom 3cb           charge=-0.20  end
  modify atom 3sg  type=s   charge=-1.0   end


 add bond 1sg   5zn+2
 add bond 5zn+2 2sg
 add bond 5zn+2 3sg
 add bond 5zn+2 4od1

 add angle  1cb 1sg 5zn+2 
 add angle  2cb 2sg 5zn+2 
 add angle  3cb 3sg 5zn+2 
 add angle  4cg 4od1 5zn+2 
 add angle  1sg 5zn+2 2sg
 add angle  1sg 5zn+2 3sg
 add angle  1sg 5zn+2 4od1
 add angle  2sg 5zn+2 3sg
 add angle  2sg 5zn+2 4od1
 add angle  3sg 5zn+2 4od1

end

set mess norm echo off end

presidue asph

 group     
  modify atom 1OD1  type=o   charge=-0.50  end
  modify atom 1OD2  type=oh1 charge=-0.68  end
  add    atom 1HD2  type=h   charge= 0.40  end

 add bond 1OD2 1HD2

 add angle 1CG 1OD2 1HD2

end
set mess norm echo off end
