# Supplementary material for: The Structure of an LIM-Only Protein 4 (LMO4) and Deformed Epidermal Autoregulatory Factor-1 (DEAF1) Complex Reveals a Common Mode of Binding to LMO4
Source: PLoS One. 2014 Oct 13;9(10):e109108. doi: 10.1371/journal.pone.0109108 (PMC4195752; doi:10.1371/journal.pone.0109108)
Supplement: File S1 — Zinc patch files for NMR structure determination in ARIA of the LIM2 domain from LMO4. This zip file includes 8 compressed files: Zinc.param, wellordered.imp, topzinc.pro, topallhdg5.3_thz.pro, run.cns, generate_template.ino, generate_ion1.2.inp, and zinc.pdb. (ZIP) [file pone.0109108.s001.zip › wellordered.inp]

!$Revision: 2.5 $
!$Date: 2002/07/23 16:19:27 $
!$RCSfile: wellordered.inp,v $

remarks  wellordered.inp
remarks  ARIA
remarks  Michael Nilges,  EMBL, FEB-1994 - Jul-1995
remarks  Michael Nilges and Jens Linge, EMBL, MAR-1999 CNS version

@RUN:protocols/initialize.cns
(spectrum=$spectrum;iteration=$iteration;)

@NEWIT:iteration.cns(iteration=$iteration;)

@RUN:run.cns(
spectrum  =$spectrum;
iteration =$iteration;
filenames =$filenames;
spectra   =$spectra;
data      =$data;
iterations=$iterations;
saprotocol=$saprotocol;
refine    =$refine;
relax     =$relax;
toppar    =$toppar;
analysis  =$analysis;
)

@@RUN:protocols/flags_new.cns(Iteration=$Iteration; Data=$Data; )

evaluate ($psfcount = 1)
while ($psfcount le 5) loop pars
   if ($filenames.structure_$psfcount ne "") then
      evaluate ($structurefile = "RUN:begin/" + $Filenames.structure_$psfcount)
      structure @@$structurefile end     
   end if
   evaluate ($psfcount = $psfcount + 1)
end loop pars


evaluate ($templatefile = "RUN:" + "begin/" + $Filenames.template)
coor @@$templatefile
delete selection=(not known) end

{
if ($Data.flags.sani = true) then
  structure @@RUN:toppar/tensor.psf end
end if
}

!read the parameter files:
evaluate ($par_nonbonded = $toppar.par_nonbonded)
evaluate ($parcount = 1)
while ($parcount le 5) loop pars
   if ($Toppar.prot_par_$parcount ne "") then
      evaluate($prot_par_file= "RUN:toppar/" + $Toppar.prot_par_$parcount)
      parameter @@$prot_par_file end
   end if
   evaluate ($parcount = $parcount + 1)
end loop pars


parameter 
   bonds (all) (all) 1000.0 TOKEN
   angles (all) (all) (all) 500.0 TOKEN
   impropers (all) (all) (all) (all) 500 TOKEN TOKEN
end


{* set some options for the identification of well-ordered region(s) *}
!evaluate ($target_mean = 15.0)   {* target rmsd from average *}
!evaluate ($total_segments = 1)   {* number of ordered segments to search for *}
evaluate ($qwritepdb = TRUE)      {* TRUE if ensemble should be fitted and written out *}
evaluate ($resave = FALSE)        {* average rmsd over each residue *}
evaluate ($scale = -1)            {* scale rmsd to be scale/max(b)*b *}
iden (store6) (all)               {* output selection *}
iden (store8) (name ca or name c or name n or name p or name c1')

{* filenames *}
evaluate ($protocol  = "wellordered.inp")
evaluate ($citation1 = "Nilges, M., Gronenborn, A.M., Clore, G.M.")
evaluate ($citation2 = "FEBS lett. 219, 17-21.")
evaluate ($outroot  = "NEWIT:analysis/" + $Filenames.fileroot)
evaluate ($trajfile=$outroot+".crd")
evaluate ($dispfile=$outroot+".prt")

{* ==================================== *}
{* part 1: generate a pseudo trajectory *}
{* ==================================== *}

@PREVIT:file.cns(filenames=$filenames)

evaluate ($count = 0)
evaluate ($TotalNstruct = 0)
while ($count lt 20) loop main
   evaluate ($count=$count+1) 
   evaluate ($file = $filenames.bestfile_$count)
   if ($file ne "") then 
      evaluate ($TotalNstruct = $TotalNstruct + 1) 
   end if
   display $file
end loop main


evaluate ($count = 0)
evaluate ($nstruc = 0)
while ($count lt 20) loop main
   evaluate ($count = $count + 1)
   evaluate ($file = $filenames.bestfile_$count)
   display $file
   coor init end
   if ($file ne "") then 
      coor @@$file
      evaluate ($nstruc = $nstruc + 1)
      if ($nstruc = 1) then coor copy end end if
      coor sele= (store8) fit end
      @RUN:protocols/rotares.cns

      if ($nstruc eq 1) then
         write trajectory
            ascii true
            output= $trajfile
         end
      else
         write traj next end
      end if
   end if
end loop main

close $trajfile end
if ($Iterations.Assignstruct < $TotalNstruct) then
  evaluate ($FittedStructures = $Iterations.Assignstruct)
else
  evaluate ($FittedStructures = $TotalNstruct)
end if

{* ======================================== *}
{* part 2: search for a well defined region *}
{* ======================================== *}

{* the folowing values need not be changed, usually *}

evaluate ($nsigma = 2)         {* starting cutoff level *}
evaluate ($mean_toler = 0.5)   {* convergence criterion *}
evaluate ($stdev_toler = 0.05) {* convergence criterion *}
evaluate ($sigma_factor = 1.1) {* reduce limit each iteration by *}

set display $dispfile end
display ! all atoms with Rms > RmsLimit are excluded
display ! RmsLimit = MeanRms + SigmaLimit*Stdev
display ! Iteration SigmaLimit RmsLimit MeanRms Stdev nFittedAtoms

do (store1 = 0) (all)
do (store2 = 0) (all)
do (store3 = 0) (all)
evaluate ($nstruc = 0)

!read trajectory:
while ($nstruc lt $FittedStructures) loop fitt 
   evaluate ($nstruc = $nstruc + 1)
   if ($nstruc eq 1) then
      read trajectory
         ascii true
         input= $trajfile
         begin 1 skip 1 stop $FittedStructures
      end
   else
      read traj next end
   end if
   coor sele= (store8) fit end
   do (store1 = store1 + x) (all)
   do (store2 = store2 + y) (all)
   do (store3 = store3 + z) (all)
end loop fitt


do (xcomp = store1/$nstruc) (all)
do (ycomp = store2/$nstruc) (all)
do (zcomp = store3/$nstruc) (all)

iden (store7) (not all)
evaluate ($count = 1)
iden (store9) (store8 and not store7)

evaluate ($rms_iter = 0)
evaluate ($limit = 0)


evaluate ($converged = 0)
evaluate ($old_mean = 0)
evaluate ($old_stdev = 0)

iden (store9) (store8)

while ($converged = 0) loop rms
   evaluate ($rms_iter = $rms_iter + 1)

! generate an average structure in the MAIN coor set,
! using atoms selected in store9 as reference
! calculate rms fluctuations in B array

   do (store1 = 0) (all)
   do (store2 = 0) (all)
   do (store3 = 0) (all)
   do (store4 = 0) (all)
   evaluate ($nstruc = 0)
   while ($nstruc < $FittedStructures) loop fitt 
      evaluate ($nstruc = $nstruc + 1)
      if ($nstruc eq 1) then
         read trajectory
            ascii true
            input= $trajfile
            begin 1 skip 1 stop $FittedStructures
         end
      else
         read traj next end
      end if
      coor sele= (store9) fit end
      do (store1 = store1 + x) (all)
      do (store2 = store2 + y) (all)
      do (store3 = store3 + z) (all)
      do (store4 = store4 + x^2 + y^2 + z^2) (all)
   end loop fitt
   do (xcomp = store1/$nstruc) (all)
   do (ycomp = store2/$nstruc) (all)
   do (zcomp = store3/$nstruc) (all)
   do (b = sqrt(store4/$nstruc - (xcomp^2 + ycomp^2 + zcomp^2))) (all)

! calcuate mean rms fluctuation and sigma
   show ave (b) (store9)
   evaluate ($mean_u = $result)
   evaluate ($diff_mean = abs($old_mean - $mean_u))
   show rms (b) (store9)
   evaluate ($stdev_u = $result)
   evaluate ($diff_stdev = abs($old_stdev - $stdev_u)/$stdev_u)

   if ($diff_mean < $mean_toler) then
      if ($diff_stdev < $stdev_toler) then
         evaluate ($converged = 1)
      else
         evaluate ($old_stdev = $stdev_u)
      end if
   else
      evaluate ($old_mean = $mean_u)
      evaluate ($old_stdev = $stdev_u)
   end if

   evaluate ($fitatoms = $select)
   display $rms_iter $nsigma $limit $mean_u $stdev_u $fitatoms

   evaluate ($limit = $mean_u + $nsigma * $stdev_u)

! exclude all residues that have rmsd beyond limit
   iden (store9) (attribute b < $limit and store8 and not store7)

end loop rms

display

do (q = 0) (all)
do (q = $count) (store9)

{* write out average coordinates  *}

evaluate ($filename = $outroot + "_ave.pdb")
remark average structure
remark generated by $protocol
remark $citation1
remark $citation2
remark fitted to segment number $count
remark average rms difference of well defined region $mean_u


do (bcomp = b) (all)
do (qcomp = q) (all)
write coor from=comp sele= (all) output= $filename end


{* ============================================= *}
{* part 3: sequence dependend rms difference     *}
{* ============================================= *}

evaluate ($filename = $outroot + "_ave.pdb")
coor @@$filename

set display NEWIT:analysis/rmsdseq.disp end 
display # sequential rms differences
display resid	rmsback3	rmsback5	rmsside	rmsall
for $id in id (tag) loop rmss
    show element (resid) (id $id)
    evaluate ($resid = $result)
    show norm (b) 
      (byres(id $id) and (name c or name ca or name cb or name n or name o))
    evaluate ($rmsback5 = $result)
    show norm (b) 
      (byres(id $id) and (name c or name ca or name n))
    evaluate ($rmsback3 = $result)
    show norm (b) 
      (byres(id $id) and not hydro and not 
      (name c or name ca or name cb or name n or name o))
    evaluate ($rmsside = $result)
    show norm (b) 
      (byres(id $id) and not hydro)
    evaluate ($rmsall = $result)

    display $resid	$rmsback3	$rmsback5	$rmsside	$rmsall
end loop rmss


{* ============================================= *}
{* part 4: fit the ensemble to the first segment *}
{* ============================================= *}


ident (store1) (attribute q > 0)
do (q=1) (all)

if ($resave eq TRUE) then
   for $id in id (tag) loop bfac
      show norm (b)
         (byres(id $id)
          and not (name h* or name ca or name o or name n or name c))
      do (b=$result)
         (byres(id $id)
          and not (name h* or name ca or name o or name n or name c))
      show norm (b)
         (byres(id $id) and (name ca or name o or name n or name c))
      do (b=$result)
         (byres(id $id) and (name ca or name o or name n or name c))
   end loop bfac
end if

if ($scale > 0) then
   show max (b) (not hydro)
   do (b = min($scale,$scale/$result*b)) (all)
end if

coor sele= (store1) fit end
coor copy end
do (bcomp=b) (all)

if ($qwritepdb eq TRUE) then
evaluate ($nstruc = 0)


!fit structures to average structure and write pdb files:
while ($nstruc < $FittedStructures) loop fitt 
   evaluate ($nstruc = $nstruc + 1)

   if ($nstruc eq 1) then
      read trajectory
         ascii true
         input= $trajfile
         begin 1 skip 1 stop $FittedStructures
      end
   else
      read traj next end
   end if

   coor sele= (store1) fit end
   do (b=bcomp) (all)
   evaluate ($filename =  $outroot + "fit" + "_" + encode($nstruc) + ".pdb" )

   remark best fit to average with $protocol
   remark $citation1
   remark $citation2
   remark fitted to segment number $count
   remark average rms difference of well defined region $mean_u
   remark well defined region contains $fitatoms backbone atoms
   write coor output= $filename sele= (all) end

end loop fitt
end if

stop
