# Supplementary material for: The Structure of an LIM-Only Protein 4 (LMO4) and Deformed Epidermal Autoregulatory Factor-1 (DEAF1) Complex Reveals a Common Mode of Binding to LMO4
Source: PLoS One. 2014 Oct 13;9(10):e109108. doi: 10.1371/journal.pone.0109108 (PMC4195752; doi:10.1371/journal.pone.0109108)
Supplement: File S1 — Zinc patch files for NMR structure determination in ARIA of the LIM2 domain from LMO4. This zip file includes 8 compressed files: Zinc.param, wellordered.imp, topzinc.pro, topallhdg5.3_thz.pro, run.cns, generate_template.ino, generate_ion1.2.inp, and zinc.pdb. (ZIP) [file pone.0109108.s001.zip › zinc.param]

remarks file parallhdg5.2.pro
remarks nonbonded parameters for common ions

set echo=off end

checkversion 1.1

BOND  OUF SUF          1480.000    1.475
BOND  OHF PHF          1489.209    1.485

ANGLE OUF SUF OUF       337.400  109.400
ANGLE OHF PHF OHF      1337.074  119.600

!                  eps     sigma       eps(1:4) sigma(1:4)
!               (kcal/mol)  (A)       (kcal/mol)  (A)
!                 -------------------------------------

NONBonded  NA+1   0.0028   3.33044      0.0028   3.33044
NONBonded  MG+2   0.2000   2.85090      0.2000   2.85090
NONBonded  CL-1   0.1178   4.41724      0.1178   4.41724
NONBonded  CA+2   0.4496   2.41203      0.4496   2.41203
NONBonded  FE+2   0.0010   1.15820      0.0010   1.15820
NONBonded  ZN+2   0.0430   3.36760      0.0430   3.36760
NONBonded  SR+2   0.2500   2.50000      0.2500   2.50000 ! Guess - PDA  6/98
NONBonded  YB+3   0.0500   3.25000      0.0500   3.25000
NONBonded  PT+2   0.0500   3.50000      0.0500   3.50000 ! Guess - PDA  8/98
NONBonded  AU+3   0.0500   3.50000      0.0500   3.50000 ! Guess - PDA 11/98
NONBonded  SUF    0.0430   3.36760      0.0430   3.36760 
NONBonded  OUF    0.1591   2.85090      0.1591   2.85090
NONBonded  PHF    0.5849   3.38540      0.5849   3.38540
NONBonded  OHF    0.2304   2.72900      0.2304   2.72900

{* parameters for zinc fingers *}

   bond s  zn+2 250.0 2.3 {*Change from 2.3 and 2.0 respectively*}
   bond nr zn+2 250.0 2.0

   angles s zn+2 s 10.0 112.0                  
   angles ch2e s zn+2 10.0 107.0       
   angles s zn+2 nr  10.0 107.0                         
   angles crh nr zn+2 10.0 125.0  {* angle with CE1 *}
{* uses this for hise *}
   angles c5 nr zn+2 10.0 125.0  {* angle with CG *} 
{* uses this for hisd *}
{*   angles cr1e nr zn+2 10.0 121.0 *}  {* angle with CD2 *}    
 

{* impropers to keep Zn coplanar with His ring *}
   improper nh1 crh nr zn+2  500.00 {sd=     0.031}    0    179.9645
{* uses this for hise *}
   improper cr1e c5 nr zn+2  500.00 {sd=     0.031}    0    179.9645 
{* uses this for hisd *}
{*   improper c5 cr1e nr zn+2  500.00 {sd=     0.031}    0    179.9645 *}

{* additional parameters for zn-asp ligation *}
   bond oc zn+2 250.0 2.03
   angles s zn+2 oc 10.0 102.0                  
   angles c oc zn+2 10.0 125.0

{* additional parameter for asph *}
   bond C OH1 250.0 1.364 {* from amber.lib in dyana *} 
   angles CH2E C   OH1 50.0 114.6
   angles O    C   OH1 50.0 126.0
   angles C    OH1 H   50.0 113.0
   improper C  CH2E  O OH1 500      {sd=     0.031}    0    -0.0137

  
set echo=on end
