# Supplementary material for: The Structure of an LIM-Only Protein 4 (LMO4) and Deformed Epidermal Autoregulatory Factor-1 (DEAF1) Complex Reveals a Common Mode of Binding to LMO4
Source: PLoS One. 2014 Oct 13;9(10):e109108. doi: 10.1371/journal.pone.0109108 (PMC4195752; doi:10.1371/journal.pone.0109108)
Supplement: File S1 — Zinc patch files for NMR structure determination in ARIA of the LIM2 domain from LMO4. This zip file includes 8 compressed files: Zinc.param, wellordered.imp, topzinc.pro, topallhdg5.3_thz.pro, run.cns, generate_template.ino, generate_ion1.2.inp, and zinc.pdb. (ZIP) [file pone.0109108.s001.zip › zinc.pdb]

ATOM   1388 ZN+2  ZN     97      4.195   2.273  -5.050  1.00  1.00
ATOM   1389 ZN+2  ZN     98      4.195   2.273  -5.050  1.00  1.00
END
