# Supplementary material for: The Structure of an LIM-Only Protein 4 (LMO4) and Deformed Epidermal Autoregulatory Factor-1 (DEAF1) Complex Reveals a Common Mode of Binding to LMO4
Source: PLoS One. 2014 Oct 13;9(10):e109108. doi: 10.1371/journal.pone.0109108 (PMC4195752; doi:10.1371/journal.pone.0109108)
Supplement: File S1 — Zinc patch files for NMR structure determination in ARIA of the LIM2 domain from LMO4. This zip file includes 8 compressed files: Zinc.param, wellordered.imp, topzinc.pro, topallhdg5.3_thz.pro, run.cns, generate_template.ino, generate_ion1.2.inp, and zinc.pdb. (ZIP) [file pone.0109108.s001.zip › generate_ion1.2.inp]

!$Revision: 2.2 $
!$Date: 2002/07/23 16:19:27 $
!$RCSfile: generate.inp,v $

!     ************************************
!     * Authors and copyright:           *
!     * Michael Nilges, Jens Linge, EMBL *
!     * No warranty implied or expressed *
!     * All rights reserved              *
!     ************************************
!last modified by ann to incorporate CCHH zinc patch

@RUN:protocols/initialize.cns
(spectrum=$spectrum;iteration=$iteration;)

!!!@NEWIT:iteration.cns(iteration=$iteration;)

!!! @SPECTRUM:spectrum.cns(spectrum=$spectrum;)

@RUN:run.cns(
spectrum  =$spectrum;
iteration =$iteration;
filenames =$filenames;
spectra   =$spectra;
data      =$data;
iterations=$iterations;
saprotocol=$saprotocol;
refine    =$refine;
relax     =$relax;
toppar    =$toppar;
analysis  =$analysis;
)

evaluate($prot_top_file= "RUN:toppar/" + $Toppar.prot_top)
evaluate($ion_top_file= "RUN:toppar/" + $Toppar.ion_top)
evaluate($ion_coordinate_file= "RUN:toppar/" + $Toppar.zinc_pdb)
topology  
   @@$prot_top_file
   @@$ion_top_file
end


evaluate($prot_link_file= "RUN:toppar/" + $Toppar.prot_link)
evaluate($sequence_file= "RUN:data/sequence/" + $Toppar.prot_coor_1)
!for the case, that you don't want a SEGID:
if ($Toppar.prot_segid_1="") then
   evaluate($Toppar.prot_segid_1="    ")
end if


segment
   name=$Toppar.prot_segid_1
   chain
      @$prot_link_file
      if ($Toppar.pdb_or_sequence="sequence") then
         sequence @@$sequence_file END         !for sequence file
      else
         coor @@$sequence_file                 !for PDB file
      end if
   end
end

!for adding in zn in zinc finger
segment
   chain
     coor @@$ion_coordinate_file                     !for PDB file
   end
end

! cis peptide patch necessary for werner
! this should be in run.cns
! patch cipp reference=NIL=(resid 34) end


!for the DIANA-XEASY-nomenclature:
if ($Toppar.xplortodiana=true) then
   @@RUN:protocols/xplortodiana3.inp
end if


!for the disulfide bridge patches:
evaluate($di_counter=1)
while ($di_counter le 20) loop disulfide
  if ($Toppar.ss_bridge ge $di_counter) then
    patch disu reference=1=(resid $Toppar.ss_i_resid_$di_counter and
                            segid $Toppar.ss_i_segid_$di_counter ) 
               reference=2=(resid $Toppar.ss_j_resid_$di_counter and
                            segid $Toppar.ss_j_segid_$di_counter ) end
  end if
  evaluate($di_counter=$di_counter + 1)
end loop disulfide


!for the histidine patches:
evaluate($hisd_counter=1)
while ($hisd_counter le 10) loop hisd
  if ($Toppar.hisd_resid_$hisd_counter > 0) then
    patch hisd reference=nil=(resid $Toppar.hisd_resid_$hisd_counter and
                              segid $Toppar.hisd_segid_$hisd_counter) end
  end if
  evaluate($hisd_counter=$hisd_counter + 1)
end loop hisd

evaluate($hise_counter=1)
while ($hise_counter le 10) loop hise
  if ($Toppar.hise_resid_$hise_counter > 0) then
    patch hise reference=nil=(resid $Toppar.hise_resid_$hise_counter and
                              segid $Toppar.hise_segid_$hise_counter) end
  end if
  evaluate($hise_counter=$hise_counter + 1)
end loop hise

!for cccc zinc finger patches:           
if ($Toppar.cccc_resid_1 > 0) then
  patch cccc reference=1=(resid $Toppar.cccc_resid_1)
             reference=2=(resid $Toppar.cccc_resid_2)
             reference=3=(resid $Toppar.cccc_resid_3)
             reference=4=(resid $Toppar.cccc_resid_4)
             reference=5=(resid $Toppar.znfn_resid_1) end
end if

if ($Toppar.cccc_resid_5 > 0) then
  patch cccc reference=1=(resid $Toppar.cccc_resid_5)
             reference=2=(resid $Toppar.cccc_resid_6)
             reference=3=(resid $Toppar.cccc_resid_7)
             reference=4=(resid $Toppar.cccc_resid_8)
             reference=5=(resid $Toppar.znfn_resid_3) end
end if


!for cchc zinc finger patches:
if ($Toppar.cchc_resid_1 > 0) then
  if ($Toppar.hisde1="hise") then           
    patch c3he reference=1=(resid $Toppar.cchc_resid_1) 
               reference=2=(resid $Toppar.cchc_resid_2)
               reference=3=(resid $Toppar.cchc_resid_4)
               reference=4=(resid $Toppar.cchc_resid_3)
               reference=5=(resid $Toppar.znfn_resid_2) end
  else
    patch c3hd reference=1=(resid $Toppar.cchc_resid_1) 
               reference=2=(resid $Toppar.cchc_resid_2)
               reference=3=(resid $Toppar.cchc_resid_4)
               reference=4=(resid $Toppar.cchc_resid_3)
               reference=5=(resid $Toppar.znfn_resid_2) end
  end if
end if

if ($Toppar.cchc_resid_5 > 0) then  
  if ($Toppar.hisde2="hise") then            
    patch c3he reference=1=(resid $Toppar.cchc_resid_5) 
               reference=2=(resid $Toppar.cchc_resid_6)
               reference=3=(resid $Toppar.cchc_resid_8)
               reference=4=(resid $Toppar.cchc_resid_7)
               reference=5=(resid $Toppar.znfn_resid_4) end
  else
    patch c3hd reference=1=(resid $Toppar.cchc_resid_5) 
               reference=2=(resid $Toppar.cchc_resid_6)
               reference=3=(resid $Toppar.cchc_resid_8)
               reference=4=(resid $Toppar.cchc_resid_7)
               reference=5=(resid $Toppar.znfn_resid_4) end
  end if
end if

!for cccd zinc finger patches:           
if ($Toppar.cccd_resid_1 > 0) then
  patch cccd reference=1=(resid $Toppar.cccd_resid_1)
             reference=2=(resid $Toppar.cccd_resid_2)
             reference=3=(resid $Toppar.cccd_resid_3)
             reference=4=(resid $Toppar.cccd_resid_4)
             reference=5=(resid $Toppar.znfn_resid_5) end
end if

if ($Toppar.cccd_resid_5 > 0) then
  patch cccd reference=1=(resid $Toppar.cccd_resid_5)
             reference=2=(resid $Toppar.cccd_resid_6)
             reference=3=(resid $Toppar.cccd_resid_7)
             reference=4=(resid $Toppar.cccd_resid_8)
             reference=5=(resid $Toppar.znfn_resid_6) end
end if

!for cchh zinc finger patches:
!if ($Toppar.cchh_resid_1 > 0) then        
!  patch cchh reference=1=(resid $Toppar.cchh_resid_1) 
!             reference=2=(resid $Toppar.cchh_resid_2)
!             reference=3=(resid $Toppar.cchh_resid_3)
!             reference=4=(resid $Toppar.cchh_resid_4)
!             reference=5=(resid $Toppar.znfn_resid_7) end
!end if

!write psf file:
evaluate ($structure_file = "RUN:begin/" + $Filenames.structure)
write structure output=$structure_file end


!make table with equivalent protons and swapped protons:
set display RUN:begin/methyls.tbl end
@RUN:protocols/define_methyls_ini.cns
close RUN:begin/methyls.tbl end
@RUN:protocols/define_methyls_all.cns

set display RUN:begin/setup_swap_list.tbl end
if ($toppar.float eq true) then
   @RUN:protocols/setup_swap_init.cns
else
   display do (store1 = 0) (all)
end if


stop
