# Supplementary material for: The Structure of an LIM-Only Protein 4 (LMO4) and Deformed Epidermal Autoregulatory Factor-1 (DEAF1) Complex Reveals a Common Mode of Binding to LMO4
Source: PLoS One. 2014 Oct 13;9(10):e109108. doi: 10.1371/journal.pone.0109108 (PMC4195752; doi:10.1371/journal.pone.0109108)
Supplement: File S1 — Zinc patch files for NMR structure determination in ARIA of the LIM2 domain from LMO4. This zip file includes 8 compressed files: Zinc.param, wellordered.imp, topzinc.pro, topallhdg5.3_thz.pro, run.cns, generate_template.ino, generate_ion1.2.inp, and zinc.pdb. (ZIP) [file pone.0109108.s001.zip › generate_template.inp]

!$Revision: 2.1 $
!$Date: 2001/06/18 12:28:21 $
!$RCSfile: generate_template.inp,v $

!     ************************************
!     * Authors and copyright:           *
!     * Michael Nilges, Jens Linge, EMBL *
!     * No warranty implied or expressed *
!     * All rights reserved              *
!     ************************************

@RUN:protocols/initialize.cns
(spectrum=$spectrum;iteration=$iteration;)

@RUN:run.cns(
spectrum  =$spectrum;
iteration =$iteration;
filenames =$filenames;
spectra   =$spectra;
data      =$data;
iterations=$iterations;
saprotocol=$saprotocol;
refine    =$refine;
relax     =$relax;
toppar    =$toppar;
analysis  =$analysis;
)

!set the energy flags:
@@RUN:protocols/flags_new.cns(Iteration=$Iteration; Data=$Data; )


!read the .psf files:
evaluate ($psfcount = 1)
while ($psfcount le 5) loop pars
   if ($filenames.structure_$psfcount ne "") then
      evaluate ($structurefile = "RUN:begin/" + $Filenames.structure_$psfcount)
      structure @@$structurefile end     
   end if
   evaluate ($psfcount = $psfcount + 1)
end loop pars

if ($Data.flags.sani = true) then
  parameter @@RUN:toppar/par_axis.pro end
end if

!read the parameter files:
evaluate ($par_nonbonded = $toppar.par_nonbonded)
evaluate ($parcount = 1)
while ($parcount le 5) loop pars
   if ($Toppar.prot_par_$parcount ne "") then
      evaluate($prot_par_file= "RUN:toppar/" + $Toppar.prot_par_$parcount)
      parameter @@$prot_par_file end
   end if
   evaluate ($parcount = $parcount + 1)
end loop pars

{
if ($Data.flags.sani = true) then
  structure @@RUN:toppar/tensor.psf end
end if
}

ident (x) ( all )
do (x=x/5.) ( all )
do (y=random(0.5) ) ( all )
do (z=random(0.5) ) ( all )

do (fbeta=50) (all)          {* friction coefficient, in 1/ps *}
do (mass=100) (all)          {* heavy masses, in amu          *}

parameter 

   nbonds
      cutnb=6.5 rcon=50. nbxmod=-2 repel=1.2  wmin=0.1 tolerance=1.
      rexp=4 irexp=1 inhibit=0.0
   end       

   !remove any disuphide bonds :
   bonds  (name sg) (name sg) 0.0 TOKEN
   angles (all) (name sg) (name sg) 0.0 TOKEN

   !set all force constants uniform to make dynamics more stable:
   bonds    (all) (all) 1000.0 token
   angles   (all) (all) (all) 500.0 token
   improper (all) (all) (all) (all) 500.0 token token 

end 

flags exclude * include bond angle vdw end

minimize powell nstep=10000  nprint=1000 end

flags include impr end

minimize powell nstep=10000 nprint=1000 end

do (vx=maxwell(1000)) (all)
do (vy=maxwell(1000)) (all)
do (vz=maxwell(1000)) (all)

dynamics  cartesian
   nstep=500  timestep=0.001   
   tcoupling = true  temperature = 1000.   nprint=50  
   cmremove=true cmperiodic=0 
end

parameter 
   nbonds
      rcon=25. nbxmod=5 repel=1.0
   end
end

minimize powell nstep=10000 nprint=1000 end 

dynamics  cartesian
   nstep=2000  timestep=0.005   
   tcoupling = true  temperature = 200.   nprint=100 
   cmremove=true cmperiodic=0  
end

minimize powell nstep=20000 nprint=1000 end
                                               {* write coordinates *}
remarks produced by nmr/generate_template.inp
evaluate ($templatefile = "RUN:" + "begin/" + $Filenames.template)
write coordinates output=$templatefile end  
print threshold=1.0 impropers 

stop
